# Supplementary material for: Genome-wide association study of school grades identifies genetic overlap between language ability, psychopathology and creativity
Source: Sci Rep. 2023 Jan 9;13:429. doi: 10.1038/s41598-022-26845-0 (PMC9829693; doi:10.1038/s41598-022-26845-0)
Supplement: Supplementary file 2 — Supplementary Tables. [file 41598_2022_26845_MOESM2_ESM.xlsx]

## Sheet: TOC
TABLE OF CONTENTS
Table 1	Proportion of variance explained in the school grades by the PCs (in iPSYCH)
Table 2	Association of sex and age with school grades
Table 3	Genome-wide loci identified from GWAS of E-factors
Table 4	PheWAS associations of index variants at the genome-wide loci identified from GWAS of E-factors
Table 5	LD score regression statistics
Table 6	Genetic correlations between E-factors and, educational attainment and Intelligence.
Table 7	Association of E-factors with polygenic scores for educational attainment and Intelligence
Table 8	Phenotypic associations of E-factors with psychiatric disorders.
Table 9	Genetic correlations of E-factors with psychiatric disorders.
Table 10	Associations of polygenic scores for psychiatric disorders with E-factors
Table 11	Phenotypic associations of math and language grades with psychiatric disorders.
Table 12	Association of polygenic scores for psychiatric disorders with math and language grades
Table 13	Genetic correlations of E1, E2, E3 and E4 from iPSYCH with E1 and E2 from TEDS
Table 14	Association of polygenic scores for iPSYCH E-factors with school grades in TEDS
Table 15	Association of polygenic scores for psychiatric disorders with E-factors in TEDS
Table 16	Association of polygenic scores for E-factors with occupation categories in MVP
Table 17	Occupation categories included in the questionnaire in MVP
Table 18	Highest level of education categories included in the questionnaire in MVP
Table 19	Author contributions

## Sheet: Table 1
Table 1. Proportion of variance explained in the school grades by the PCs (in iPSYCH)
Dataset 1 [2002 - 2006]
	E1	E2	E3	E4	E5	E6
Proportion of variance	0.57	0.14	0.1	0.09	0.05	0.03
Cumulative variance	0.57	0.72	0.82	0.91	0.96	1
Dataset 2 [2007 - 2016]
	E1	E2	E3	E4	E5	E6
Variance	0.55	0.13	0.11	0.08	0.06	0.05
Cumulative variance	0.55	0.68	0.8	0.88	0.95	1

## Sheet: Table 2
Table 2. Association of sex and age with school grades
Association of sex with E-factors
	Beta	SE	P value	N males	N Females
E1	-0.13	0.01	3e-31	14606	16376
E2	-0.56	0.01	0	14606	16376
E3	0.29	0.01	2.7e-125	14606	16376
E4	-0.3	0.01	1.6e-136	14606	16376
Males are coded as 1 and Females are coded as 0, i.e. as referrence (Negative beta indicates that males' average is lower than females' average and vice versa)
The analysis is adjusted for exam age, PCA group, psychiatric diagnoses.
Association of exam age with E-factors
	Beta	SE	P value	N
E1	-0.35	0.01	4.2e-161	30982
E2	0.07	0.01	3e-08	30982
E3	0.07	0.01	4.4e-08	30982
E4	0.08	0.01	1.2e-09	30982
The analysis is adjusted for sex, PCA group, psychiatric diagnoses.
Association of sex with math and language grades
	Beta	SE	P value	N males	N Females
math	0.19	0.01	8.1e-63	14606	16376
language	-0.31	0.01	3.4e-158	14606	16376
Males are coded as 1 and Females are coded as 0, i.e. as referrence (Negative beta indicates that males' average is lower than females' average and vice versa)
The analysis is adjusted for exam age, PCA group, psychiatric diagnoses.
Association of exam age with math and language grades
	Beta	SE	P value	N
math	-0.33	0.01	1.1e-141	30982
language	-0.3	0.01	3.7e-123	30982
The analysis is adjusted for sex, PCA group, psychiatric diagnoses.

## Sheet: Table 3
Table 3. Genome-wide loci identified from GWAS of E-factors
Phenotype	Locus	Index variant	A1	A2	BETA	SE	P value	Adjusted P value*	Info score	Minor allele Frequency
E1	2q11.2	rs11895772	C	G	0.041	0.007	3.2e-08	2.24e-07	0.97	0.47
E1	3p21.31	rs7613360	T	C	-0.045	0.007	3.75e-09	2.625e-08	0.95	0.38
E1	5p13.2	rs696732	T	C	0.049	0.008	8.31e-09	5.817e-08	0.99	0.26
E1	6q16.1	rs2388334	G	A	0.041	0.007	3.5e-08	2.45e-07	0.99	0.48
E2	11q23.2	rs4547132	T	C	0.047	0.008	3.8e-08	2.66e-07	0.94	0.27
E2	16q23.3	rs11150461	C	G	-0.04	0.008	4.86e-08	3.402e-07	0.95	0.27
E3	16q22.1	rs4985376	G	A	0.044	0.008	4.3e-08	3.01e-07	0.96	0.38
The BETA value corresponds to allele A1, which is the effect allele.
*Adjusted P value is calculated by multiplying original P value by 4, since we've performed four independent GWASs.

## Sheet: Table 4
Table 4. PheWAS associations of index variants at the genome-wide loci identified from GWAS of E-factors (only cognitive phenotypes and educational attainment with P<0.05 are listed)
a. Cognitive phenotypes associated with index variant, rs11895772, at locus 2q11.2 identified from GWAS of E1
atlas ID	PMID	Year	Domain	Trait	P-value	N	EA	NEA
4066	30038396	2018	Environment	Educational attainment	2.93e-24	766345	C	G
4067	30038396	2018	Cognitive	Cognitive performance	7.01e-14	257828	C	G
53	27225129	2016	Environment	Educational attainment	6.587e-11	328917	C	G
4093	29844566	2018	Cognitive	Verbal-numerical reasoning	7.228e-09	168033	NA	NA
3413	31427789	2019	Cognitive	Fluid intelligence score	5.221e-07	125935	C	G
3409	31427789	2019	Environment	Education - Qualifications	1.029e-06	318526	C	G
3431	31427789	2019	Cognitive	Fluid intelligence test - Fluid intelligence score	3.039e-05	99739	C	G
3402	31427789	2019	Cognitive	Fluid intelligence test - FI3 : word interpolation	0.0002209	124929	C	G
3429	31427789	2019	Cognitive	Fluid intelligence test - FI6 : conditional arithmetic	0.003555	87471	C	G
3404	31427789	2019	Cognitive	Fluid intelligence test - FI6 : conditional arithmetic	0.003646	96994	C	G
3427	31427789	2019	Cognitive	Fluid intelligence test - FI4 : positional arithmetic	0.00474	98875	C	G
209	28530673	2017	Cognitive	Intelligence	0.004925	78308	C	G
3434	31427789	2019	Cognitive	Numeric memory test - Maximum digits remembered correctly	0.005027	89799	C	G
3406	31427789	2019	Cognitive	Fluid intelligence test - FI8 : chained arithmetic	0.006912	68065	C	G
39	27046643	2016	Cognitive	Memory	0.00710991	112067	C	G
38	27046643	2016	Cognitive	Verbal-numerical reasoning	0.00737815	36035	C	G
41	27046643	2016	Environment	Educational attainment	0.00873281	111114	C	G
3426	31427789	2019	Cognitive	Fluid intelligence test - FI3 : word interpolation	0.009818	99362	C	G
3203	31427789	2019	Environment	Age completed full time education	0.02077	253580	C	G
3419	31427789	2019	Cognitive	Pairs matching test - Number of correct matches in round	0.023	95708	G	C
3418	31427789	2019	Cognitive	Fluid intelligence test - Number of fluid intelligence questions attempted within time limit	0.03085	125935	C	G
3405	31427789	2019	Cognitive	Fluid intelligence test - FI7 : synonym	0.03899	89892	C	G
b. Cognitive phenotypes associated with index variant, rs7613360, at locus 3p21.31 identified from GWAS of E1
atlas ID	PMID	Year	Domain	Trait	P-value	N	EA	NEA
4066	30038396	2018	Environment	Educational attainment	1.45e-52	766345	C	T
3409	31427789	2019	Environment	Education - Qualifications	2.373e-24	318526	C	T
53	27225129	2016	Environment	Educational attainment	2.449e-24	328917	C	T
4067	30038396	2018	Cognitive	Cognitive performance	3.34e-18	257828	C	T
3785	29942086	2018	Cognitive	Intelligence	6.923e-16	269867	C	T
41	27046643	2016	Environment	Educational attainment	1.2114e-12	111114	C	T
3431	31427789	2019	Cognitive	Fluid intelligence test - Fluid intelligence score	9.033e-11	99739	C	T
3413	31427789	2019	Cognitive	Fluid intelligence score	1.157e-09	125935	C	T
4093	29844566	2018	Cognitive	Verbal-numerical reasoning	1.829e-09	168033	NA	NA
3203	31427789	2019	Environment	Age completed full time education	1.366e-08	253580	C	T
3426	31427789	2019	Cognitive	Fluid intelligence test - FI3 : word interpolation	4.614e-06	99362	C	T
3402	31427789	2019	Cognitive	Fluid intelligence test - FI3 : word interpolation	5.794e-05	124929	C	T
3423	31427789	2019	Cognitive	Trail making test - Duration to complete alphanumeric path (trail #2)	0.0001965	84259	T	C
3427	31427789	2019	Cognitive	Fluid intelligence test - FI4 : positional arithmetic	0.0005189	98875	C	T
3383	31427789	2019	Cognitive	Prospective memory test - Number of attempts	0.0006151	128912	T	C
3434	31427789	2019	Cognitive	Numeric memory test - Maximum digits remembered correctly	0.000882	89799	C	T
3429	31427789	2019	Cognitive	Fluid intelligence test - FI6 : conditional arithmetic	0.001383	87471	C	T
3405	31427789	2019	Cognitive	Fluid intelligence test - FI7 : synonym	0.001797	89892	C	T
209	28530673	2017	Cognitive	Intelligence	0.002149	78308	C	T
3428	31427789	2019	Cognitive	Fluid intelligence test - FI5 : family relationship calculation	0.003283	96979	C	T
3430	31427789	2019	Cognitive	Fluid intelligence test - FI8 : chained arithmetic	0.004997	65220	C	T
3420	31427789	2019	Cognitive	Pairs matching test - Number of incorrect matches in round	0.00878	95708	T	C
3403	31427789	2019	Cognitive	Fluid intelligence test - FI5 : family relationship calculation	0.02467	99934	C	T
3382	31427789	2019	Cognitive	Prospective memory test - Duration screen displayed	0.03033	128912	T	C
3404	31427789	2019	Cognitive	Fluid intelligence test - FI6 : conditional arithmetic	0.04122	96994	C	T
3406	31427789	2019	Cognitive	Fluid intelligence test - FI8 : chained arithmetic	0.04488	68065	C	T
38	27046643	2016	Cognitive	Verbal-numerical reasoning	0.0453594	36035	C	T
4245	30980028	2019	Cognitive	Left handed	0.0498196	331037	C	T
c. Cognitive phenotypes associated with index variant, rs7613360, at locus 3p21.31 identified from GWAS of E1
None
d. Cognitive phenotypes associated with index variant, rs2388334, at locus 6q16.1 identified from GWAS of E1
atlas ID	PMID	Year	Domain	Trait	P-value	N	EA	NEA
4066	30038396	2018	Environment	Educational attainment	2.11e-39	766345	G	A
3785	29942086	2018	Cognitive	Intelligence	3.688e-29	269867	G	A
4067	30038396	2018	Cognitive	Cognitive performance	1.77e-26	257828	G	A
3409	31427789	2019	Environment	Education - Qualifications	3.432e-23	318526	G	A
4093	29844566	2018	Cognitive	Verbal-numerical reasoning	5.181e-21	168033	NA	NA
53	27225129	2016	Environment	Educational attainment	6.559e-21	328917	G	A
3413	31427789	2019	Cognitive	Fluid intelligence score	4.398e-15	125935	G	A
3431	31427789	2019	Cognitive	Fluid intelligence test - Fluid intelligence score	6.351e-10	99739	G	A
41	27046643	2016	Environment	Educational attainment	3.20006e-09	111114	G	A
209	28530673	2017	Cognitive	Intelligence	1.235e-07	78308	G	A
3382	31427789	2019	Cognitive	Prospective memory test - Duration screen displayed	4.135e-07	128912	A	G
3203	31427789	2019	Environment	Age completed full time education	4.109e-06	253580	G	A
38	27046643	2016	Cognitive	Verbal-numerical reasoning	7.91775e-06	36035	G	A
3418	31427789	2019	Cognitive	Fluid intelligence test - Number of fluid intelligence questions attempted within time limit	3.89e-05	125935	G	A
3383	31427789	2019	Cognitive	Prospective memory test - Number of attempts	4.139e-05	128912	A	G
3424	31427789	2019	Cognitive	Symbol digit substitution test - Number of symbol digit matches made correctly	0.0001157	95669	G	A
3432	31427789	2019	Cognitive	Symbol digit substitution test - Number of symbol digit matches attempted	0.0001272	95669	G	A
3429	31427789	2019	Cognitive	Fluid intelligence test - FI6 : conditional arithmetic	0.0001343	87471	G	A
3402	31427789	2019	Cognitive	Fluid intelligence test - FI3 : word interpolation	0.0007415	124929	G	A
3421	31427789	2019	Cognitive	Pairs matching test - Time to complete round	0.001488	93074	A	G
3423	31427789	2019	Cognitive	Trail making test - Duration to complete alphanumeric path (trail #2)	0.002326	84259	A	G
3406	31427789	2019	Cognitive	Fluid intelligence test - FI8 : chained arithmetic	0.007712	68065	G	A
3428	31427789	2019	Cognitive	Fluid intelligence test - FI5 : family relationship calculation	0.009505	96979	G	A
3405	31427789	2019	Cognitive	Fluid intelligence test - FI7 : synonym	0.01284	89892	G	A
4247	30980028	2019	Cognitive	Ambidextrousness	0.0180094	331037	A	G
3434	31427789	2019	Cognitive	Numeric memory test - Maximum digits remembered correctly	0.01804	89799	G	A
3422	31427789	2019	Cognitive	Trail making test - Duration to complete numeric path (trail #1)	0.02545	84261	A	G
3427	31427789	2019	Cognitive	Fluid intelligence test - FI4 : positional arithmetic	0.03629	98875	G	A
3433	31427789	2019	Cognitive	Symbol digit substitution test - Duration to entering value	0.04317	95826	A	G
e. Cognitive phenotypes associated with index variant, rs4547132, at locus 11q23.2 identified from GWAS of E2
atlas ID	PMID	Year	Domain	Trait	P-value	N	EA	NEA
3432	31427789	2019	Cognitive	Symbol digit substitution test - Number of symbol digit matches attempted	1.846e-05	95669	C	T
3423	31427789	2019	Cognitive	Trail making test - Duration to complete alphanumeric path (trail #2)	2.918e-05	84259	T	C
3429	31427789	2019	Cognitive	Fluid intelligence test - FI6 : conditional arithmetic	5.109e-05	87471	C	T
3424	31427789	2019	Cognitive	Symbol digit substitution test - Number of symbol digit matches made correctly	8.156e-05	95669	C	T
3382	31427789	2019	Cognitive	Prospective memory test - Duration screen displayed	0.0001082	128912	T	C
3421	31427789	2019	Cognitive	Pairs matching test - Time to complete round	0.003027	93074	T	C
3420	31427789	2019	Cognitive	Pairs matching test - Number of incorrect matches in round	0.004609	95708	T	C
3427	31427789	2019	Cognitive	Fluid intelligence test - FI4 : positional arithmetic	0.005511	98875	C	T
3431	31427789	2019	Cognitive	Fluid intelligence test - Fluid intelligence score	0.006909	99739	C	T
3785	29942086	2018	Cognitive	Intelligence	0.00837	269867	C	T
3383	31427789	2019	Cognitive	Prospective memory test - Number of attempts	0.009745	128912	T	C
3418	31427789	2019	Cognitive	Fluid intelligence test - Number of fluid intelligence questions attempted within time limit	0.0138	125935	C	T
3413	31427789	2019	Cognitive	Fluid intelligence score	0.0276	125935	C	T
41	27046643	2016	Environment	Educational attainment	0.0335165	111114	C	T
f. Cognitive phenotypes associated with index variant, rs11150461, at locus 16q23.3 identified from GWAS of E2
atlas ID	PMID	Year	Domain	Trait	P-value	N	EA	NEA
3381	31427789	2019	Cognitive	Prospective memory test - Time to answer	0.00755	128912	G	C
3785	29942086	2018	Cognitive	Intelligence	0.01275	269867	C	G
4067	30038396	2018	Cognitive	Cognitive performance	0.00558	257828	C	G
4093	29844566	2018	Cognitive	Verbal-numerical reasoning	0.04913	168033	NA	NA
60	25201988	2014	Environment	Educational attainment	0.03893	106736	C	G
g. Cognitive phenotypes associated with index variant, rs4985376, at locus 16q22.1 identified from GWAS of E3
atlas ID	PMID	Year	Domain	Trait	P-value	N	EA	NEA
3381	31427789	2019	Cognitive	Prospective memory test - Time to answer	0.01036	128912	G	A
4245	30980028	2019	Cognitive	Left handed	0.0371792	331037	G	A
4246	30980028	2019	Cognitive	Right handed	0.048317	331037	A	G
3427	31427789	2019	Cognitive	Fluid intelligence test - FI4 : positional arithmetic	0.04876	98875	A	G
3272	31427789	2019	Cognitive	Handedness (chirality/laterality)	0.04941	386276	G	A
These results can be reproduced by querying the respective SNP ids in PheWAS tool available at atlas.ctglab.nl

## Sheet: Table 5
Table 5. LD score regression statistics
	Lambda GC	Mean chi-squared	Intercept	Ratio	N snps
E1	1.2	1.21	1.01 (0.009)	0.08 (0.04)	798998
E2	1.12	1.12	1.02 (0.008)	0.23 (0.06)	798998
E3	1.08	1.09	0.98 (0.008)	<0	798998
E4	1.05	1.05	0.99 (0.008)	<0	798998

## Sheet: Table 6
Table 6. Genetic correlations between E-factors and, educational attainment and Intelligence.
E-factors	Cognitive phenotype	RG	SE	P
E1	Educational attainment	0.9	0.03	4.8e-198
E1	Intelligence	0.8	0.03	3.3e-128
E2	Educational attainment	-0.12	0.03	0.002
E2	Intelligence	-0.19	0.04	1e-05
E3	Educational attainment	0.08	0.03	0.008
E3	Intelligence	-0.1	0.04	0.01
E4	Educational attainment	-0.1	0.04	0.03
E4	Intelligence	-0.32	0.05	1.4e-08
The genetic correaltions were estimated using bivariate LD score regression

## Sheet: Table 7
Table 7. Association of E-factors with polygenic scores for educational attainment and Intelligence (only best thresholds)
E-factors	Cognitive phenotype	BETA	SE	P	R2	Best threshold	N
E1	Educational attainment	0.29	0.005	0	0.0831	S6	30982
E1	Intelligence	0.16	0.005	1.8e-213	0.0272	S8	30982
E2	Educational attainment	-0.04	0.005	8.7e-14	0.0016	S4	30982
E2	Intelligence	-0.03	0.005	1.6e-11	0.0013	S7	30982
E3	Educational attainment	0.03	0.005	1e-08	0.001	S6	30982
E3	Intelligence	-0.01	0.005	0.003	0.0002	S7	30982
E4	Educational attainment	-0.01	0.005	0.001	0.0003	S4	30982
E4	Intelligence	-0.03	0.005	6.5e-09	0.001	S6	30982
The association was performed using linear regression adjusting for exam age, sex, first 10 ancestral PCs, genotyping waves and PCA group

## Sheet: Table 8
Table 8. Phenotypic associations of E-factors with psychiatric disorders.
E-factor	Psychiatric disorder	Beta	SE	P value	N cases	N controls
E1	ADHD	-0.67	0.01	1.1e-270	5238	12487
E1	ASD	0.008	0.01	0.64	3859	12487
E1	MDD	-0.2	0.01	3.2e-46	9719	12487
E1	SCZ	-0.32	0.02	6.1e-28	1356	12487
E1	BD	-0.01	0.03	0.73	839	12487
E1	AN	0.4	0.02	1.6e-42	1680	12487
E2	ADHD	0.22	0.01	2.2e-37	5238	12487
E2	ASD	0.1	0.02	2.6e-07	3859	12487
E2	MDD	0.19	0.01	5.8e-37	9719	12487
E2	SCZ	0.23	0.03	3.4e-15	1356	12487
E2	BD	0.26	0.03	2.6e-12	839	12487
E2	AN	0.09	0.02	0.00093	1680	12487
E3	ADHD	0.1	0.01	1.2e-09	5238	12487
E3	ASD	0.14	0.01	1.4e-13	3859	12487
E3	MDD	-0.01	0.01	0.28	9719	12487
E3	SCZ	0.0004	0.02	0.98	1356	12487
E3	BD	0.041	0.03	0.25	839	12487
E3	AN	-0.05	0.02	0.05	1680	12487
E4	ADHD	-0.14	0.01	2.5e-16	5238	12487
E4	ASD	-0.24	0.01	2.4e-35	3859	12487
E4	MDD	-0.07	0.01	4.5e-08	9719	12487
E4	SCZ	-0.12	0.02	1.4e-05	1356	12487
E4	BD	-0.14	0.03	8.2e-05	839	12487
E4	AN	0.01	0.02	0.63	1680	12487
The association analyses were performed using logistic regression with exam age, sex and PCA group.
ADHD = Attention deficit hyperactivity disorder
ASD = Autism spectrum disorder
MDD = Major depressive disorder
SCZ = Schizophrenia
BD = Bipolar disorder
AN = Anorexia nervosa

## Sheet: Table 9
Table 9. Genetic correlations of E-factors with psychiatric disorders.
E-factor	Psychiatric disorder	Rg	SE	P value
E1	ADHD	-0.38	0.04	1.6e-16
E1	ASD	0.24	0.05	1.2e-05
E1	MDD	-0.15	0.04	0.0002
E1	SCZ	0.06	0.03	0.06
E1	BD	0.29	0.06	2.4e-06
E1	AN	0.35	0.08	2.6e-05
E2	ADHD	0.16	0.06	0.01
E2	ASD	0.1	0.07	0.12
E2	MDD	0.28	0.06	1.1e-05
E2	SCZ	0.2	0.04	2.1e-05
E2	BD	0.15	0.07	0.04
E2	AN	0.05	0.11	0.66
E3	ADHD	0.17	0.05	0.002
E3	ASD	0.03	0.07	0.66
E3	MDD	-0.04	0.06	0.5
E3	SCZ	-0.07	0.04	0.08
E3	BD	-0.02	0.07	0.73
E3	AN	-0.12	0.09	0.18
E4	ADHD	-0.1	0.06	0.09
E4	ASD	-0.19	0.08	0.02
E4	MDD	-0.03	0.06	0.56
E4	SCZ	-0.03	0.05	0.47
E4	BD	0.08	0.09	0.35
E4	AN	-0.01	0.11	0.86
The genetic correlations were estimated using bivariate LD score regression.
ADHD = Attention deficit hyperactivity disorder
ASD = Autism spectrum disorder
MDD = Major depressive disorder
SCZ = Schizophrenia
BD = Bipolar disorder
AN = Anorexia nervosa

[truncated: 10 more sheets: Table 10, Table 11, Table 12, Table 13, Table 14, Table 15, Table 16, Table 17, Table 18, Table 19]
